# Supplementary material for: 2-Trifluoro­methyl-1H-benzimidazol-3-ium nitrate
Source: Acta Crystallogr Sect E Struct Rep Online. 2012 Mar 10;68(Pt 4):o1012. doi: 10.1107/S1600536812009415 (PMC3343977; doi:10.1107/S1600536812009415)
Supplement: Supplementary file 2 [file e-68-o1012-Isup2.hkl]

# 
# h,k,l, Fc-squared, Fo-squared, sigma(Fo-squared) and status flag 
# 
data_I
_shelx_title ' Q in P-1' 
_shelx_refln_list_code          4 
_shelx_F_calc_maximum      113.02 
_exptl_crystal_F_000       252.00 
_reflns_d_resolution_high  0.8410 
 
loop_ 
 _symmetry_equiv_pos_as_xyz 
 'x, y, z' 
 '-x, -y, -z' 
 
_cell_length_a     7.2745 
_cell_length_b     9.0962 
_cell_length_c     9.4502 
_cell_angle_alpha  61.529 
_cell_angle_beta   71.176 
_cell_angle_gamma  82.414 
 
_shelx_F_squared_multiplier     1.000 
 
loop_ 
 _refln_index_h 
 _refln_index_k 
 _refln_index_l 
 _refln_F_squared_calc 
 _refln_F_squared_meas 
 _refln_F_squared_sigma 
 _refln_observed_status 
   2   0   0    12774.21    13157.26    137.84 o 
   3   0   0       33.54       36.48      3.10 o 
   4   0   0     1030.13     1018.58     31.21 o 
   5   0   0        0.92        1.67      1.11 o 
   6   0   0      159.80      183.92     14.85 o 
   7   0   0        1.38        0.73      2.29 o 
   8   0   0       14.97       10.45      4.85 o 
  -8   1   0        3.00        3.33      3.71 o 
  -7   1   0       19.90       21.57      3.93 o 
  -6   1   0       16.02       11.51      4.09 o 
  -5   1   0       86.93      102.64      6.54 o 
  -4   1   0      207.05      212.26     20.76 o 
  -3   1   0       82.06       82.49      5.90 o 
  -2   1   0      664.09      682.25     12.93 o 
  -1   1   0     1021.98      840.64     22.69 o 
   1   1   0      574.04      462.07      6.19 o 
   2   1   0      463.12      419.82      8.55 o 
   3   1   0      132.07      131.07      4.42 o 
   4   1   0      158.58      145.43      5.69 o 
   5   1   0       65.90       74.46      4.89 o 
   6   1   0        2.80        2.35      1.64 o 
   7   1   0       12.03       10.27      6.27 o 
   8   1   0        0.16        0.00      2.94 o 
  -8   2   0        0.45        0.59      3.02 o 
  -7   2   0        4.20        5.29      3.65 o 
  -6   2   0        1.51        2.09      1.78 o 
  -5   2   0        3.05        3.20      1.47 o 
  -4   2   0       21.11       19.36      2.71 o 
  -3   2   0       11.03        9.95      1.66 o 
  -2   2   0      279.00      274.18      8.87 o 
  -1   2   0      244.73      213.16      8.88 o 
   0   2   0      242.74      184.15     12.80 o 
   1   2   0      354.24      311.51      6.74 o 
   2   2   0      324.47      326.19     10.05 o 
   3   2   0       35.61       38.48      3.76 o 
   4   2   0       62.74       65.95      4.28 o 
   5   2   0       20.13       16.48      2.35 o 
   6   2   0        3.49        0.00      1.32 o 
   7   2   0        0.84        0.07      1.89 o 
  -7   3   0        0.24        1.08      2.11 o 
  -6   3   0        1.27        1.66      2.12 o 
  -5   3   0        4.13        1.73      1.98 o 
  -4   3   0       40.12       39.82     11.00 o 
  -3   3   0        3.65        4.43      1.18 o 
  -2   3   0      305.60      342.98      8.85 o 
  -1   3   0       65.58       59.46      8.06 o 
   0   3   0      302.13      271.24     18.03 o 
   1   3   0       30.97       23.68      1.28 o 
   2   3   0       55.19       96.66     28.45 o 
   3   3   0        2.88        4.35      1.29 o 
   4   3   0        2.20        4.08      1.50 o 
   5   3   0        5.77        6.98      3.13 o 
   6   3   0        0.63        2.05      1.80 o 
   7   3   0        0.30        0.00      4.40 o 
  -7   4   0        1.50        3.25      2.71 o 
  -6   4   0        2.41        3.77      3.66 o 
  -5   4   0        0.20        4.44      2.00 o 
  -4   4   0        6.18        8.57      2.12 o 
  -3   4   0        1.81        2.64      1.07 o 
  -2   4   0        3.85        4.13      0.99 o 
  -1   4   0        9.38        7.53      2.35 o 
   0   4   0       55.51       58.10      4.08 o 
   1   4   0        9.63       24.72     11.35 o 
   2   4   0        3.17        3.68      1.02 o 
   3   4   0        1.92        4.27      1.40 o 
   4   4   0       19.50       18.51      4.66 o 
   5   4   0        0.00        4.20      6.35 o 
   6   4   0        1.90        1.98      2.08 o 
   7   4   0        0.62        1.50      3.31 o 
  -7   5   0        0.29        2.07      5.22 o 
  -6   5   0        0.01        0.00      1.46 o 
  -5   5   0        5.70        9.35      3.04 o 
  -4   5   0        0.02        0.00      1.20 o 
  -3   5   0       93.44       95.83     11.83 o 
  -2   5   0       74.82       64.11     10.46 o 
  -1   5   0      390.05      460.42     19.56 o 
   0   5   0      365.45      396.41     26.52 o 
   1   5   0      270.99      254.34     16.39 o 
   2   5   0       78.19       83.75     11.04 o 
   3   5   0       39.29       38.33      3.02 o 
   4   5   0        0.20        1.49      1.66 o 
   5   5   0        3.23        1.44      2.50 o 
   6   5   0        0.11        2.64      2.19 o 
  -6   6   0        3.18        2.99      3.03 o 
  -5   6   0       12.07       10.80      3.33 o 
  -4   6   0       23.58       31.26      6.88 o 
  -3   6   0       19.70       15.09      8.25 o 
  -2   6   0       48.96       45.42      5.26 o 
  -1   6   0       30.95       35.88      4.71 o 
   0   6   0       37.18       38.11      4.46 o 
   1   6   0       50.27       42.60      4.68 o 
   2   6   0       59.60       55.29     11.91 o 
   3   6   0       44.59       41.17      3.81 o 
   4   6   0       23.71       20.98      3.04 o 
   5   6   0       22.59       22.96      3.88 o 
   6   6   0        2.59        0.78      3.08 o 
  -5   7   0       17.77        7.56      9.54 o 
  -4   7   0        0.04        0.00      2.72 o 
  -3   7   0       82.83       61.48     37.45 o 
  -2   7   0        3.31        0.99      2.20 o 
  -1   7   0      173.38      175.05     12.63 o 
   0   7   0        0.45        4.09      2.57 o 
   1   7   0      135.79      135.37     10.56 o 
   2   7   0        1.37        4.35      2.98 o 
   3   7   0       46.28       42.59      6.21 o 
   4   7   0        1.66        1.25      3.02 o 
   5   7   0       10.64       16.13      5.66 o 
  -4   8   0        0.59        1.65      3.05 o 
  -3   8   0        4.01        0.90      3.37 o 
  -2   8   0        4.23        3.47      2.95 o 
  -1   8   0        0.14        2.56      2.81 o 
   0   8   0        0.08        0.00      2.65 o 
   1   8   0        1.54        0.00      2.35 o 
   2   8   0        0.20        0.22      2.30 o 
   3   8   0        0.60        0.00      2.32 o 
   4   8   0        1.45        0.00      3.59 o 
  -2   9   0        8.71        4.73      3.27 o 
  -1   9   0        1.03        1.17      2.74 o 
   0   9   0       17.14       16.50      5.17 o 
   1   9   0        2.89        0.17      2.66 o 
   2   9   0        4.77        1.48      3.16 o 
  -3  -8   1        0.15        3.44      4.01 o 
  -2  -8   1        2.51        0.00      2.92 o 
  -1  -8   1        3.10        0.86      2.94 o 
   0  -8   1       10.75       17.02      6.38 o 
   1  -8   1        5.33        4.40      3.44 o 
   2  -8   1        3.44        3.39      4.21 o 
   3  -8   1        2.55        3.37      3.37 o 
   4  -8   1        0.26        0.66      3.21 o 
  -4  -7   1        6.04        2.00      3.53 o 
  -3  -7   1        0.93        1.24      2.61 o 
  -2  -7   1        4.70        7.42      3.62 o 
  -1  -7   1        0.42        2.14      2.66 o 
   0  -7   1        0.20        0.12      1.91 o 
   1  -7   1        0.28        0.00      2.19 o 
   2  -7   1        0.20        1.36      4.49 o 
   3  -7   1        1.90        2.85      5.02 o 
   4  -7   1        2.10        0.00      2.59 o 
   5  -7   1        0.69        1.64      4.14 o 
  -5  -6   1        0.57        0.00      1.88 o 
  -4  -6   1        0.90        2.69      1.90 o 
  -3  -6   1        2.62        5.43      1.87 o 
  -2  -6   1        4.35        4.29      3.73 o 
  -1  -6   1       32.83       39.31      7.97 o 
   0  -6   1        6.68       12.72      3.39 o 
   1  -6   1       41.11       48.81      5.75 o 
   2  -6   1        1.47        0.42      1.96 o 
   3  -6   1        1.31        5.62      2.91 o 
   4  -6   1        0.38        3.55      2.77 o 
   5  -6   1        0.09        2.71      3.71 o 
   6  -6   1        0.32        0.00      3.19 o 
  -6  -5   1        0.02        2.72      3.51 o 
  -5  -5   1        0.60        2.17      2.31 o 
  -4  -5   1        1.02        2.19      1.80 o 
  -3  -5   1        0.07        3.08      1.64 o 
  -2  -5   1        3.81        5.36      2.03 o 
  -1  -5   1       53.58       60.77      3.52 o 
   0  -5   1       10.95       11.44      2.77 o 
   1  -5   1       67.25       84.55      9.93 o 
   2  -5   1       35.49       31.97      8.46 o 
   3  -5   1        0.69        1.35      1.40 o 
   4  -5   1       12.34       14.01      2.26 o 
   5  -5   1        3.74        4.28      5.20 o 
   6  -5   1        2.86        2.39      2.31 o 
   7  -5   1        0.27        1.03      3.08 o 
  -6  -4   1        0.21        3.36      4.17 o 
  -5  -4   1        1.47        8.83      3.89 o 
  -4  -4   1        0.05        2.66      1.49 o 
  -3  -4   1        4.19        3.75      1.66 o 
  -2  -4   1        3.38        8.31      1.95 o 
  -1  -4   1        5.44        4.60      0.98 o 
   0  -4   1       30.89       29.18      3.24 o 
   1  -4   1        1.65        1.92      0.59 o 
   2  -4   1       25.35       26.74      1.92 o 
   3  -4   1        0.39        0.00      0.96 o 
   4  -4   1        1.66        0.61      1.03 o 
   5  -4   1        5.97        5.60      3.80 o 
   6  -4   1        0.87        1.29      2.13 o 
   7  -4   1        3.07        5.33      5.79 o 
  -7  -3   1        0.40        0.26      2.74 o 
  -6  -3   1        4.72        3.98      3.40 o 
  -5  -3   1        5.23        4.73      1.97 o 
  -4  -3   1       18.12       20.05      2.63 o 
  -3  -3   1      118.56      128.78     13.35 o 
  -2  -3   1        3.97       76.31     40.40 o 
  -1  -3   1      317.64      278.63     16.01 o 
   0  -3   1       35.07       36.21      1.82 o 
   1  -3   1      483.17      474.01      9.75 o 
   2  -3   1       22.32       25.74      2.34 o 
   3  -3   1      187.24      208.56      9.75 o 
   4  -3   1       17.65       16.00      4.82 o 
   5  -3   1       19.83       15.79      6.51 o 
   6  -3   1        9.51        9.83      5.15 o 
   7  -3   1        2.88        5.50      2.98 o 
  -7  -2   1        0.11        0.00      3.42 o 
  -6  -2   1        2.65        0.00      1.97 o 
  -5  -2   1        0.74        0.54      1.43 o 
  -4  -2   1       19.43       20.44      2.37 o 
  -3  -2   1       53.75       53.51      8.97 o 
  -2  -2   1      242.76      205.38      7.88 o 
  -1  -2   1       43.91       44.09      3.49 o 
   0  -2   1       63.85       66.96      2.12 o 
   1  -2   1      120.31      127.95      3.39 o 
   2  -2   1       37.19       38.85      2.59 o 
   3  -2   1        4.51        3.08      1.19 o 
   4  -2   1       10.45       10.00      4.49 o 
   5  -2   1        0.75        0.00      1.30 o 
   6  -2   1        1.77        1.29      1.70 o 
   7  -2   1        0.78        0.00      1.76 o 
   8  -2   1        0.00        2.84      3.13 o 
  -7  -1   1        0.39        0.36      2.52 o 
  -6  -1   1        2.25        0.00      2.42 o 
  -5  -1   1       12.46       12.04      1.97 o 
  -4  -1   1        0.73        1.21      0.92 o 
  -3  -1   1       57.25       59.82      4.87 o 
  -2  -1   1       12.12       12.41      1.07 o 
  -1  -1   1     1819.58     1751.72     31.99 o 
   0  -1   1       29.29       52.26     11.99 o 
   1  -1   1     1739.11     1729.56     29.74 o 
   2  -1   1        1.28        2.43      0.99 o 
   3  -1   1       79.71       95.18      7.47 o 
   4  -1   1       37.06       22.88      8.17 o 
   5  -1   1       20.03       22.86      2.45 o 
   6  -1   1        0.44        1.46      2.66 o 
   7  -1   1        0.65        3.57      2.07 o 
   8  -1   1        0.55        2.10      3.46 o 
  -7   0   1        3.99        9.04      7.53 o 
  -6   0   1        8.77        7.67      3.40 o 
  -5   0   1       23.31       23.10      3.17 o 
  -4   0   1      297.12      295.26      9.19 o 
  -3   0   1      426.96      416.74     20.99 o 
  -2   0   1     1678.97     1555.71     21.35 o 
  -1   0   1        0.44        0.77      0.28 o 
   1   0   1      262.61      214.11     11.77 o 
   2   0   1      596.92      558.75     10.07 o 
   3   0   1      441.67      471.54     19.71 o 
   4   0   1       10.33       10.18      1.41 o 
   5   0   1       33.06       27.98      7.14 o 
   6   0   1        2.06        1.87      1.50 o 
   7   0   1        1.85        3.77      1.91 o 
   8   0   1        0.66        0.32      3.04 o 
  -7   1   1        9.09       11.82      5.08 o 
  -6   1   1        2.63        0.51      1.30 o 
  -5   1   1       38.30       50.07      3.65 o 
  -4   1   1      136.90      153.18      6.85 o 
  -3   1   1        2.26        1.71      0.97 o 
  -2   1   1      571.30      544.33      9.79 o 
  -1   1   1      232.59      192.06      3.74 o 
   1   1   1      926.85      729.94     14.10 o 
   2   1   1      673.83      684.41     11.74 o 
   3   1   1       10.92       10.29      2.87 o 
   4   1   1      235.49      255.82      8.07 o 
   5   1   1       47.25       48.95      3.32 o 
   6   1   1       32.43       26.80      2.83 o 
   7   1   1       16.35       20.22      3.02 o 
   8   1   1        5.28        8.38      4.26 o 
  -7   2   1        0.84        0.32      2.49 o 
  -6   2   1       21.58       13.64      7.75 o 
  -5   2   1        0.64        0.00      1.25 o 
  -4   2   1      123.63      132.40     10.08 o 
  -3   2   1        1.50        0.96      1.11 o 
  -2   2   1      682.85      691.96     18.39 o 
  -1   2   1       60.98       56.91      2.71 o 
   0   2   1     4037.68     3907.46     33.07 o 
   1   2   1      441.12      463.32     21.11 o 
   2   2   1      888.47      979.51     29.38 o 
   3   2   1       48.25       52.78      2.80 o 
   4   2   1       65.27       64.87      3.68 o 
   5   2   1       17.62       17.36      2.29 o 
   6   2   1       25.29       21.57      2.81 o 
   7   2   1        3.15        2.21      1.92 o 
   8   2   1        1.87        0.00      2.88 o 
  -7   3   1        0.14        0.72      2.99 o 
  -6   3   1        4.75        2.58      2.08 o 
  -5   3   1        2.19        6.40      2.34 o 
  -4   3   1       49.56       51.81      4.50 o 
  -3   3   1       73.23       74.54      3.70 o 
  -2   3   1       92.70      102.66      6.66 o 
  -1   3   1      369.40      347.20      7.60 o 
   0   3   1      116.67      146.54      4.28 o 
   1   3   1      363.17      396.57     23.39 o 
   2   3   1        7.25       39.18      2.75 o 
   3   3   1       37.05       30.55      2.12 o 
   4   3   1        5.02        2.03      1.14 o 
   5   3   1        5.08        6.41      2.09 o 
   6   3   1        0.30        0.00      1.20 o 
   7   3   1        2.17        2.80      2.08 o 
   8   3   1        0.00        3.35      3.55 o 
  -7   4   1        2.82        1.18      3.19 o 
  -6   4   1        0.16        0.45      2.07 o 
  -5   4   1       13.29       10.72      5.45 o 
  -4   4   1        1.44        0.89      1.21 o 
  -3   4   1        3.29       12.95      2.66 o 
  -2   4   1       36.79       38.17      2.14 o 
  -1   4   1      139.08      126.31     13.73 o 
   0   4   1       26.89       26.19      2.54 o 
   1   4   1       10.84       10.87      1.87 o 
   2   4   1       34.34       33.91      2.07 o 
   3   4   1       86.67       86.55      5.11 o 
   4   4   1       66.88       74.20      6.45 o 
   5   4   1       45.32       52.71      4.42 o 
   6   4   1       15.34       14.69      4.11 o 
   7   4   1        4.00        3.02      2.56 o 
  -7   5   1        1.20        0.97      2.88 o 
  -6   5   1        0.33        0.00      1.69 o 
  -5   5   1       21.77       25.85      7.69 o 
  -4   5   1        8.93        4.96      2.13 o 
  -3   5   1      128.85      137.60     23.38 o 
  -2   5   1      105.12      108.72      4.39 o 
  -1   5   1       81.14       86.60      5.68 o 
   0   5   1      149.89      164.84      8.05 o 
   1   5   1       19.27       19.06      1.50 o 
   2   5   1      140.11      146.91     10.81 o 
   3   5   1       44.15       49.60      4.15 o 
   4   5   1        2.83        4.56      2.02 o 
   5   5   1       13.18       13.51      3.09 o 
   6   5   1        1.22        0.51      1.70 o 
   7   5   1        1.39        1.76      2.50 o 
  -6   6   1        1.80        0.00      1.70 o 
  -5   6   1        7.08        3.77      3.50 o 
  -4   6   1        9.25        8.36      2.35 o 
  -3   6   1        3.12        2.52      2.52 o 
  -2   6   1       16.78       15.19      3.13 o 
  -1   6   1       24.52       27.27      3.63 o 
   0   6   1        5.02        6.38      2.07 o 
   1   6   1       42.43       46.43      4.98 o 
   2   6   1        7.01        6.86      1.23 o 
   3   6   1       10.62       12.49      3.63 o 
   4   6   1        6.20        5.78      1.88 o 
   5   6   1       15.99       18.40      3.41 o 
   6   6   1        1.97        3.04      2.72 o 
  -5   7   1        2.37        1.05      3.56 o 
  -4   7   1       15.82       15.42     10.30 o 
  -3   7   1       10.70        6.53      7.41 o 
  -2   7   1       22.36       20.82      4.05 o 
  -1   7   1        9.39        9.94      2.92 o 
   0   7   1       13.13       16.94      3.56 o 
   1   7   1        1.80        1.72      2.01 o 
   2   7   1        3.37        0.34      2.98 o 
   3   7   1        0.38        0.00      1.01 o 
   4   7   1        2.67        1.01      1.76 o 
   5   7   1        0.00        0.00      1.75 o 
  -4   8   1        2.05        3.74      4.02 o 
  -3   8   1        7.22        2.70      3.21 o 
  -2   8   1       18.93       23.01      4.66 o 
  -1   8   1       21.22       14.82      3.96 o 
   0   8   1       27.32       23.61      4.56 o 
   1   8   1       61.83       64.79      7.10 o 
   2   8   1       18.68       16.70      4.13 o 
   3   8   1       45.66       39.75      6.56 o 
   4   8   1        6.11       10.45      9.36 o 
   5   8   1       14.16        9.11      6.85 o 
  -3   9   1        4.93        7.51      4.54 o 
  -2   9   1       14.73       16.87      4.79 o 
  -1   9   1       26.62       23.22      5.22 o 
   0   9   1       21.15       17.89      4.61 o 
   1   9   1       33.46       31.74      5.83 o 
   2   9   1        1.35        4.03      3.47 o 
   3   9   1        8.25        5.15      3.87 o 
  -1  -8   2       13.38       13.36      5.30 o 
   0  -8   2        0.63        1.76      3.55 o 
   1  -8   2       18.82       11.57      9.40 o 
   2  -8   2        0.10        2.18      3.66 o 
   3  -8   2        3.02        0.00      3.52 o 
  -3  -7   2        0.00        1.91      3.43 o 
  -2  -7   2        0.05        0.23      2.51 o 
  -1  -7   2        0.01        0.00      2.11 o 
   0  -7   2        1.25        4.09      3.39 o 
   1  -7   2        0.31        2.57      3.12 o 
   2  -7   2        4.94        0.00      2.87 o 
   3  -7   2        0.31        0.00      2.92 o 
   4  -7   2        0.19        0.17      2.39 o 
  -4  -6   2       10.07        8.15      2.99 o 
  -3  -6   2        1.28        2.69      1.83 o 
  -2  -6   2       29.69       31.18      6.36 o 
  -1  -6   2       11.75       14.21      4.37 o 
   0  -6   2       29.65       29.36      5.09 o 
   1  -6   2       36.82       44.56      7.93 o 
   2  -6   2       49.63       37.96     12.83 o 
   3  -6   2       27.62       23.98     18.80 o 
   4  -6   2       38.04       29.87     21.80 o 
   5  -6   2        7.42       12.06      5.20 o 
   6  -6   2        7.25        1.71      3.92 o 
  -5  -5   2       10.78        8.58      8.97 o 
  -4  -5   2        0.08        4.31      2.14 o 
  -3  -5   2       50.00       60.68      5.07 o 
  -2  -5   2        5.42        3.26      1.67 o 
  -1  -5   2       60.21       60.65      9.90 o 
   0  -5   2       11.64        7.54      3.13 o 
   1  -5   2       20.06       23.10      4.51 o 
   2  -5   2       10.73       11.86      3.22 o 
   3  -5   2       13.43       11.99      3.65 o 
   4  -5   2        1.07        1.09      1.39 o 
   5  -5   2        8.00        6.66      2.23 o 
   6  -5   2        0.60        0.08      1.16 o 
  -6  -4   2        0.66        1.66      3.85 o 
  -5  -4   2        7.38       10.97      4.98 o 
  -4  -4   2        0.05        0.00      1.61 o 
  -3  -4   2        9.07        7.88      1.87 o 
  -2  -4   2       41.60       44.47      4.08 o 
  -1  -4   2        1.44        1.59      1.26 o 
   0  -4   2        2.19        2.03      1.36 o 
   1  -4   2        0.31        0.56      0.70 o 
   2  -4   2        4.62        4.13      1.09 o 
   3  -4   2       55.44       62.92      5.40 o 
   4  -4   2        3.56        4.74      1.94 o 
   5  -4   2       57.42       61.76     18.67 o 
   6  -4   2        0.62        1.72      2.05 o 
   7  -4   2        9.03        5.22      6.38 o 
  -6  -3   2        2.25        6.82      4.19 o 
  -5  -3   2        7.55       10.21      3.79 o 
  -4  -3   2       10.59        8.71      2.72 o 
  -3  -3   2       73.14       86.75      5.01 o 
  -2  -3   2       58.80       50.90      3.52 o 
  -1  -3   2      382.33      431.91     14.22 o 
   0  -3   2      237.58      238.79      7.29 o 
   1  -3   2      386.38      418.22     10.72 o 
   2  -3   2       33.27       35.38      4.45 o 
   3  -3   2      124.21      159.42     42.79 o 
   4  -3   2        2.41        2.05      1.22 o 
   5  -3   2        5.72        5.30      1.80 o 
   6  -3   2        0.45        1.39      1.96 o 
   7  -3   2        0.83        4.22      2.41 o 
  -7  -2   2        0.58        0.00      3.15 o 
  -6  -2   2        0.47        0.00      3.19 o 
  -5  -2   2        0.21        2.15      2.64 o 
  -4  -2   2        1.34        3.32      2.29 o 
  -3  -2   2        0.89        1.54      0.97 o 
  -2  -2   2       41.49       42.46      3.03 o 
  -1  -2   2       14.47       13.32      2.40 o 
   0  -2   2        0.02        0.58      1.19 o 
   1  -2   2       85.97       74.68      6.99 o 
   2  -2   2      217.77      223.73      8.66 o 
   3  -2   2        9.53        4.59      2.56 o 
   4  -2   2      176.48      214.05     10.19 o 
   5  -2   2        6.66        8.82      2.28 o 
   6  -2   2       10.86       10.10      6.45 o 
   7  -2   2        1.40        1.87      2.08 o 
   8  -2   2        0.76        0.00      3.03 o 
  -7  -1   2        0.01        2.79      3.43 o 
  -6  -1   2        5.83       11.18      3.91 o 
  -5  -1   2        2.42        3.31      4.43 o 
  -4  -1   2        8.00        7.09      1.26 o 
  -3  -1   2      124.39      120.03      9.26 o 
  -2  -1   2       35.28       36.11      1.91 o 
  -1  -1   2       31.28       34.53      1.76 o 
   0  -1   2     2122.62     2559.37     39.17 o 
   1  -1   2        7.32        7.10      0.96 o 
   2  -1   2      579.70      541.27     14.69 o 
   3  -1   2      181.33      199.73     22.10 o 
   4  -1   2        3.09       12.80      5.34 o 
   5  -1   2       36.42       29.05     13.01 o 
   6  -1   2       10.92        9.20      4.66 o 
   7  -1   2        0.32        1.63      1.88 o 
   8  -1   2        0.87        4.07      3.41 o 
  -7   0   2        0.01        0.00      2.66 o 
  -6   0   2        5.08        7.40      3.56 o 
  -5   0   2        1.37        0.00      2.35 o 
  -4   0   2      149.23      143.18     14.73 o 
  -3   0   2      161.25      163.33      8.30 o 
  -2   0   2     1176.37     1104.00     15.76 o 
  -1   0   2       55.08       45.79      1.60 o 
   0   0   2       28.96       26.28      1.38 o 
   1   0   2       26.72       22.65      1.82 o 
   2   0   2       25.12       19.75      2.20 o 
   3   0   2      121.76      124.29      9.16 o 
   4   0   2       95.73       96.01      7.12 o 
   5   0   2       17.16       18.12      2.19 o 
   6   0   2        0.01        1.88      2.23 o 
   7   0   2        2.03        2.86      2.30 o 
   8   0   2        0.23        2.53      2.81 o 
  -7   1   2        0.39        1.00      3.07 o 
  -6   1   2        0.58        2.19      2.71 o 
  -5   1   2       16.33       19.75      4.79 o 
  -4   1   2        0.18        0.41      1.29 o 
  -3   1   2       30.67       40.64      5.62 o 
  -2   1   2        3.72        2.68      1.16 o 
  -1   1   2     1495.39     1177.10     31.77 o 
   0   1   2      368.22      321.76      4.66 o 
   1   1   2     1938.23     1600.70     27.19 o 
   2   1   2       23.19       24.63      2.55 o 
   3   1   2       19.63       20.40      2.73 o 
   4   1   2       79.60       81.05      4.27 o 
   5   1   2       20.76       22.94      2.19 o 
   6   1   2        4.61        2.54      1.96 o 
   7   1   2        1.00        0.42      1.09 o 
   8   1   2        0.83        0.62      2.15 o 
  -7   2   2        0.08        1.77      3.34 o 
  -6   2   2        2.48        4.50      3.36 o 
  -5   2   2        2.17        0.00      2.77 o 
  -4   2   2       60.31       63.46      5.37 o 
  -3   2   2       14.97       12.72      2.14 o 
  -2   2   2      356.19      342.36      8.12 o 
  -1   2   2        2.17        1.09      0.64 o 
   0   2   2      776.76      721.84     14.24 o 
   1   2   2       46.81       46.34      1.59 o 
   2   2   2      269.00      274.49      5.99 o 
   3   2   2      101.65       87.62      3.29 o 
   4   2   2        3.94        5.33      1.21 o 
   5   2   2        1.99        2.71      4.77 o 
   6   2   2        8.73        5.89      3.67 o 
   7   2   2        0.16        1.99      1.68 o 
   8   2   2        1.85        0.51      2.23 o 
  -7   3   2        0.73        0.52      2.91 o 
  -6   3   2        3.42        3.22      3.09 o 
  -5   3   2        0.44        2.86      2.78 o 
  -4   3   2        8.48        4.89      3.39 o 
  -3   3   2       34.83       36.35      2.65 o 
  -2   3   2       43.85       46.28      2.73 o 
  -1   3   2      130.12      135.48      8.60 o 
   0   3   2      411.51      386.45      8.09 o 
   1   3   2        4.55        3.56      0.59 o 
   2   3   2      522.46      546.92     24.35 o 
   3   3   2        0.25        0.91      1.08 o 
   4   3   2      206.26      212.83     10.52 o 
   5   3   2       10.02        5.39      3.98 o 
   6   3   2       17.10       18.95      2.88 o 
   7   3   2        1.11        0.45      1.56 o 
   8   3   2        0.76        1.92      2.98 o 
  -7   4   2        0.19        0.00      2.89 o 
  -6   4   2        0.17        0.92      2.11 o 
  -5   4   2        5.53        3.82      2.61 o 
  -4   4   2        0.41        0.88      2.39 o 
  -3   4   2       87.66       87.73      8.14 o 
  -2   4   2       48.82       52.91      5.61 o 
  -1   4   2      414.35      437.87     10.51 o 
   0   4   2      663.21      727.26     13.57 o 
   1   4   2      141.11      142.04     12.63 o 
   2   4   2      585.27      664.36     15.79 o 
   3   4   2        0.86        0.92      0.83 o 
   4   4   2       70.46       74.09      4.22 o 
   5   4   2        5.04        5.64      1.87 o 
   6   4   2        7.30        8.88      2.53 o 
   7   4   2        0.00        0.00      1.60 o 
   8   4   2        0.67        0.00      3.10 o 
  -6   5   2        1.07        0.00      2.62 o 
  -5   5   2       11.26       18.33      4.12 o 
  -4   5   2       33.00       23.87      6.25 o 
  -3   5   2       64.33       67.09     31.72 o 
  -2   5   2       82.61       87.27      4.42 o 
  -1   5   2      193.50      186.63     15.41 o 
   0   5   2        0.39        1.04      0.76 o 
   1   5   2      142.06      160.99      5.03 o 
   2   5   2       44.90       34.20      5.87 o 
   3   5   2       41.34       44.54      3.18 o 
   4   5   2        0.01        1.22      1.51 o 
   5   5   2       16.81       23.16      3.19 o 
   6   5   2        0.24        3.24      2.10 o 
   7   5   2        3.68        1.62      2.28 o 
  -6   6   2        0.15        0.00      1.92 o 
  -5   6   2        5.65        6.29      2.93 o 
  -4   6   2        0.48        2.39      1.75 o 
  -3   6   2       10.82       10.97      1.98 o 
  -2   6   2        1.10        0.00      0.93 o 
  -1   6   2       12.41       13.78      2.51 o 
   0   6   2       25.88       23.65      3.08 o 
   1   6   2       20.52       23.20      3.13 o 
   2   6   2        0.02        0.43      0.99 o 
   3   6   2       41.99       37.09      5.49 o 
   4   6   2       10.71       10.74      2.03 o 
   5   6   2       13.19       10.80      2.58 o 
   6   6   2        2.17        2.71      2.37 o 
   7   6   2        1.71        1.83      2.78 o 
  -5   7   2        0.56        1.02      2.77 o 
  -4   7   2        1.50        0.75      2.77 o 
  -3   7   2        1.59        6.51      3.43 o 
  -2   7   2        1.52        2.85      2.61 o 
  -1   7   2       12.92       15.10      3.34 o 
   0   7   2        4.63        2.82      2.11 o 
   1   7   2       22.77       28.52      4.32 o 
   2   7   2       15.29       17.52      3.50 o 
   3   7   2       13.84       14.41      2.20 o 
   4   7   2        3.99        2.88      1.86 o 
   5   7   2        2.19        1.84      2.74 o 
   6   7   2        0.01        0.00      1.92 o 
  -4   8   2        0.41        0.56      3.32 o 
  -3   8   2       12.55       13.51      4.60 o 
  -2   8   2        3.48        3.78      3.04 o 
  -1   8   2       20.93       18.98      4.29 o 
   0   8   2        5.04        5.67      2.78 o 
   1   8   2       55.95       54.66      6.14 o 
   2   8   2        0.00        3.61      2.87 o 
   3   8   2       70.22       59.82      7.01 o 
   4   8   2        2.13        1.65      3.72 o 
   5   8   2       28.20       58.38     23.14 o 
  -3   9   2       11.57       11.92      5.23 o 
  -2   9   2        8.46        4.91      3.31 o 
  -1   9   2       52.47       52.64      7.03 o 
   0   9   2        0.07        7.75      3.38 o 
   1   9   2       63.74       63.97      7.70 o 
   2   9   2        1.20        6.03      3.33 o 
   3   9   2        8.56       10.54      4.56 o 
   4   9   2        2.25        2.58      4.11 o 
  -1  10   2        0.12        1.47      2.99 o 
   0  10   2        0.01        1.91      4.81 o 
   1  10   2        1.06        5.57      3.29 o 
   2  10   2        0.06        1.92      3.16 o 
  -2  -7   3        0.00        0.00      3.35 o 
  -1  -7   3        0.14        0.71      2.92 o 
   0  -7   3        0.23        2.57      3.72 o 
   1  -7   3        0.73        2.50      3.32 o 
   2  -7   3        1.32        0.00      3.48 o 
   3  -7   3        0.81        1.82      3.24 o 
   4  -7   3        0.03        0.97      2.87 o 
  -3  -6   3        0.17        0.00      2.98 o 
  -2  -6   3        9.70        7.67      9.71 o 
  -1  -6   3        1.73        0.43      3.50 o 
   0  -6   3       37.45       32.32     14.22 o 
   1  -6   3        9.57       10.71      4.29 o 
   2  -6   3       44.08       32.87     18.94 o 
   3  -6   3        3.31        5.27      4.51 o 
   4  -6   3       14.79       14.07      4.84 o 
   5  -6   3        2.04        2.09      2.96 o 
  -4  -5   3        0.00        0.00      2.86 o 
  -3  -5   3       24.70       24.13      3.56 o 
  -2  -5   3        8.73        7.11      2.32 o 
  -1  -5   3       30.85       29.05      2.94 o 
   0  -5   3       13.03       10.56      3.68 o 
   1  -5   3       12.62       12.04      3.82 o 
   2  -5   3        4.12        4.38      2.87 o 
   3  -5   3       17.52       19.03      4.33 o 
   4  -5   3        1.23        0.55      2.00 o 
   5  -5   3        7.71        3.08      3.72 o 
   6  -5   3        0.19        0.00      2.66 o 
  -5  -4   3        0.65        0.00      3.97 o 
  -4  -4   3        3.87        0.00      3.06 o 
  -3  -4   3        8.80        7.45      2.41 o 
  -2  -4   3       16.79       21.30      4.90 o 
  -1  -4   3       32.81       39.09      5.26 o 
   0  -4   3        8.84        6.43      1.58 o 
   1  -4   3      119.58      119.34      5.45 o 
   2  -4   3        0.38        0.35      0.82 o 
   3  -4   3      183.02      195.81      8.93 o 
   4  -4   3       16.06       16.99      2.36 o 
   5  -4   3       52.69       41.87     13.83 o 
   6  -4   3        7.61        7.02      2.42 o 
   7  -4   3        5.47        6.19      2.81 o 
  -6  -3   3        1.08        4.54      4.21 o 
  -5  -3   3        1.78        3.13      3.76 o 
  -4  -3   3       19.50       17.31      4.28 o 
  -3  -3   3        0.06        2.61      2.59 o 
  -2  -3   3       42.06       41.10      4.31 o 
  -1  -3   3        0.39        0.00      1.19 o 
   0  -3   3       23.58       26.74      2.33 o 
   1  -3   3        1.66        3.23      2.27 o 
   2  -3   3        0.16        0.00      0.82 o 
   3  -3   3       37.39       45.91      9.17 o 
   4  -3   3        1.46        2.03      1.27 o 
   5  -3   3        7.02        7.05      3.98 o 
   6  -3   3        0.62        0.51      1.45 o 
   7  -3   3        0.51        0.75      1.89 o 
  -6  -2   3        0.61        7.78      5.11 o 
  -5  -2   3       23.01       30.43      6.23 o 
  -4  -2   3       19.05       19.11      4.58 o 
  -3  -2   3       16.13       20.94      2.49 o 
  -2  -2   3       49.24       52.66      3.54 o 
  -1  -2   3      105.12      122.15      6.82 o 
   0  -2   3       53.90       55.87      7.81 o 
   1  -2   3      439.63      477.26     20.36 o 
   2  -2   3       22.00       21.76      1.98 o 
   3  -2   3       83.43       69.17      6.78 o 
   4  -2   3        0.51       10.23      2.50 o 
   5  -2   3       44.37       51.42     15.70 o 
   6  -2   3        5.62        4.56      3.34 o 
   7  -2   3       14.56        6.93      4.83 o 
   8  -2   3        1.35        4.82      3.87 o 
  -6  -1   3        0.79        0.00      3.03 o 
  -5  -1   3        0.17        0.00      2.37 o 
  -4  -1   3        1.29        3.40      2.69 o 
  -3  -1   3       40.63       39.80      2.56 o 
  -2  -1   3        8.35        5.05      2.19 o 
  -1  -1   3       37.91       35.11      2.46 o 
   0  -1   3       24.62       24.27      1.91 o 
   1  -1   3     1285.05     1316.05     30.49 o 
   2  -1   3        1.81        1.92      1.00 o 
   3  -1   3      122.58      106.13      4.13 o 
   4  -1   3        0.61       16.31     11.19 o 
   5  -1   3        8.52        8.16      2.56 o 
   6  -1   3        0.06        0.00      1.34 o 
   7  -1   3        1.71        6.20      2.37 o 
   8  -1   3        0.06        2.41      4.11 o 
  -7   0   3        0.22        0.52      3.27 o 
  -6   0   3        8.20       14.94      5.21 o 
  -5   0   3        0.02        0.50      3.41 o 
  -4   0   3       28.17       32.56      7.24 o 
  -3   0   3       15.04       16.23      3.09 o 
  -2   0   3       63.29       52.15      3.98 o 
  -1   0   3        1.13        0.61      0.43 o 
   0   0   3      902.20     1039.28     19.93 o 
   1   0   3      425.93      387.51     18.68 o 
   2   0   3       14.16       16.25      1.96 o 
   3   0   3      140.39      167.60      8.14 o 
   4   0   3       63.23       90.91     25.42 o 
   5   0   3       21.76       22.42      2.16 o 
   6   0   3        2.53        3.03      1.56 o 
   7   0   3        0.03        0.59      1.40 o 
   8   0   3        0.06        0.00      2.08 o 
  -7   1   3        0.28        3.88      4.63 o 
  -6   1   3        2.49        2.83      3.64 o 
  -5   1   3        7.32        6.35      3.50 o 
  -4   1   3        4.58        6.47      5.14 o 
  -3   1   3       79.15      105.10     10.21 o 
  -2   1   3        6.66        6.61      1.52 o 
  -1   1   3      165.19      141.67      3.37 o 
   0   1   3     1721.03     2278.88     34.00 o 
   1   1   3      153.00      135.95      3.45 o 
   2   1   3      913.31      858.90     22.51 o 
   3   1   3      147.61      117.40      8.00 o 
   4   1   3       26.81       23.48      2.64 o 
   5   1   3       31.54       29.05      5.85 o 
   6   1   3       14.91       13.34      2.15 o 
   7   1   3        0.29        2.65      1.50 o 
   8   1   3        1.40        2.20      2.93 o 
  -7   2   3        0.35        3.60      4.57 o 
  -6   2   3        0.87        3.98      3.61 o 
  -5   2   3        1.60        1.43      2.69 o 
  -4   2   3       21.72       30.27      4.66 o 
  -3   2   3        0.06        0.00      0.67 o 
  -2   2   3      298.60      278.76      7.54 o 
  -1   2   3       84.85       90.15      2.98 o 
   0   2   3       12.16       13.09      8.72 o 
   1   2   3      160.45      149.30      5.48 o 
   2   2   3        0.31        0.08      0.40 o 
   3   2   3       47.88       52.67      3.97 o 
   4   2   3       16.74       20.12      1.71 o 
   5   2   3        1.62        3.05      3.33 o 
   6   2   3        0.26        2.69      2.77 o 
   7   2   3        0.37        1.63      1.45 o 
   8   2   3        0.14        2.61      2.88 o 
  -7   3   3        0.26        3.08      4.45 o 
  -6   3   3        0.16        3.49      3.77 o 
  -5   3   3        2.16        6.18      3.45 o 
  -4   3   3        4.19        5.09      2.04 o 
  -3   3   3        0.76        1.20      1.01 o 
  -2   3   3       10.97       11.10      1.59 o 
  -1   3   3      117.01      153.36     14.67 o 
   0   3   3      221.48      212.60      5.73 o 
   1   3   3       83.62        6.89      5.41 o 
   2   3   3      333.76      346.09      8.44 o 
   3   3   3       69.97       98.38      3.92 o 
   4   3   3       69.85       67.68      3.36 o 
   5   3   3        3.99        3.22      1.52 o 
   6   3   3        9.26        9.47      2.56 o 
   7   3   3        0.44        0.00      1.37 o 
   8   3   3        0.01        2.01      2.91 o 
  -6   4   3        1.92        1.59      3.34 o 
  -5   4   3       28.81       39.14      6.51 o 
  -4   4   3       14.79       13.59      6.23 o 
  -3   4   3      118.31      116.67     13.02 o 
  -2   4   3       12.02       10.80      1.48 o 
  -1   4   3       20.40       21.80      1.74 o 
   0   4   3        5.20        3.94      1.34 o 
   1   4   3      114.40       94.71      5.77 o 
   2   4   3      139.38      142.37     21.48 o 
   3   4   3       30.11       28.58      2.35 o 
   4   4   3        4.47        7.21      1.50 o 
   5   4   3        3.25        3.25      1.55 o 
   6   4   3       10.55       11.82      2.61 o 
   7   4   3        2.52        1.12      1.85 o 
   8   4   3        2.62        0.00      3.25 o 
  -6   5   3        2.81        0.00      3.49 o 
  -5   5   3        0.13        0.00      1.79 o 
  -4   5   3        9.65        5.13      2.76 o 
  -3   5   3        0.28        2.19      1.35 o 
  -2   5   3       33.23       42.73      4.06 o 
  -1   5   3       24.89       25.96      3.15 o 
   0   5   3      104.28      119.80      4.34 o 
   1   5   3        4.07        5.33      1.54 o 
   2   5   3      247.81      251.01      8.19 o 
   3   5   3       49.25       53.77      3.40 o 
   4   5   3      111.45      132.42      8.76 o 
   5   5   3       20.60       14.13      2.19 o 
   6   5   3       16.66       11.51      4.71 o 
   7   5   3        0.34        0.00      1.92 o 
  -6   6   3        0.11        0.53      2.61 o 
  -5   6   3        0.06        1.17      2.13 o 
  -4   6   3        3.86        2.50      1.70 o 
  -3   6   3        0.01        1.14      1.65 o 
  -2   6   3       15.04       15.32      2.22 o 
  -1   6   3        1.53        3.29      1.18 o 
   0   6   3        0.20        1.71      0.93 o 
   1   6   3        0.15        0.95      0.66 o 
   2   6   3        5.51        4.98      2.91 o 
   3   6   3       26.26       25.17      3.22 o 
   4   6   3        0.77        1.09      1.39 o 
   5   6   3       14.76        8.35      2.16 o 
   6   6   3        0.32        1.29      1.91 o 
   7   6   3        0.12        0.00      2.22 o 
  -5   7   3        4.13       12.97      6.21 o 
  -4   7   3        1.92        0.45      1.60 o 
  -3   7   3        0.89        3.10      1.99 o 
  -2   7   3        6.52        7.31      5.08 o 
  -1   7   3        9.27       12.77      3.09 o 
   0   7   3        1.08        2.20      2.10 o 
   1   7   3       24.45       20.00      3.35 o 
   2   7   3        0.04        1.15      1.01 o 
   3   7   3       20.80       19.04      4.29 o 
   4   7   3        0.32        0.31      1.51 o 
   5   7   3        4.21        1.61      1.75 o 
   6   7   3        0.37        0.00      1.57 o 
  -4   8   3        0.63        1.40      3.13 o 
  -3   8   3       28.17       41.75      6.70 o 
  -2   8   3        8.65        8.05      3.45 o 
  -1   8   3      137.74      140.91     10.62 o 
   0   8   3       15.16       14.38      3.50 o 
   1   8   3      263.74      285.18     17.09 o 
   2   8   3        1.19        0.87      2.10 o 
   3   8   3      131.31      151.77     24.84 o 
   4   8   3        1.05        3.45      2.80 o 
   5   8   3       31.85       32.11      4.23 o 
   6   8   3        0.08        0.00      4.40 o 
  -3   9   3        8.33       12.25      4.98 o 
  -2   9   3        5.41        7.14      3.71 o 
  -1   9   3        4.61        7.72      3.40 o 
   0   9   3        0.71        0.00      2.68 o 
   1   9   3        0.37        0.82      2.93 o 
   2   9   3        0.86        2.42      3.16 o 
   3   9   3        0.00        0.00      2.80 o 
   4   9   3        6.39        3.87      3.49 o 
  -2  10   3        0.24        6.52      9.68 o 
  -1  10   3        2.07        1.48      2.81 o 
   0  10   3        0.15        0.00      3.16 o 
   1  10   3        2.77        2.27      3.56 o 
   2  10   3        0.13        0.55      3.19 o 
   3  10   3        9.78       14.80      5.51 o 
   1  -7   4        3.01        0.00      3.55 o 
   2  -7   4        0.03        0.30      3.10 o 
  -2  -6   4        2.07        0.69      3.13 o 
  -1  -6   4        3.40        7.76      4.35 o 
   0  -6   4        8.34       10.96      4.88 o 
   1  -6   4        3.19        7.79      4.70 o 
   2  -6   4        6.44        5.52      6.13 o 
   3  -6   4        6.57        5.87      5.65 o 
   4  -6   4        0.90        1.36      3.29 o 
  -3  -5   4        3.97        0.56      2.30 o 
  -2  -5   4        3.49        1.50      1.75 o 
  -1  -5   4       18.68       14.09      2.88 o 
   0  -5   4        0.33        3.10      3.50 o 
   1  -5   4       40.17       40.74     16.41 o 
   2  -5   4        0.55        0.00      2.71 o 
   3  -5   4       13.29       16.65      5.21 o 
   4  -5   4        0.61        4.32      3.23 o 
   5  -5   4        1.48        2.69      2.63 o 
   6  -5   4        0.94        0.06      1.91 o 
  -4  -4   4        4.53        8.25      3.60 o 
  -3  -4   4        1.58        0.61      1.65 o 
  -2  -4   4       26.69       15.15      6.62 o 
  -1  -4   4       44.08       49.85      4.26 o 
   0  -4   4       58.76       51.52      5.48 o 
   1  -4   4      179.88      231.95     75.20 o 
   2  -4   4      117.87      131.24     17.93 o 
   3  -4   4      115.11      121.08     10.88 o 
   4  -4   4       77.17       55.06     25.13 o 
   5  -4   4       19.08       17.24      6.30 o 
   6  -4   4       14.68       11.94      5.34 o 
  -5  -3   4        3.24        8.79      4.70 o 
  -4  -3   4        0.07        0.68      2.71 o 
  -3  -3   4       24.71       17.98      8.82 o 
  -2  -3   4        5.96        7.62      2.23 o 
  -1  -3   4       23.37       26.84      2.88 o 
   0  -3   4        0.06        0.39      1.63 o 
   1  -3   4       13.43       18.51      2.56 o 
   2  -3   4        1.12        4.87      2.46 o 
   3  -3   4        7.65        8.05      3.66 o 
   4  -3   4        0.57        0.50      1.09 o 
   5  -3   4        7.95        5.15      1.87 o 
   6  -3   4        0.84        0.00      1.36 o 
   7  -3   4        2.62        1.33      2.43 o 
  -5  -2   4        0.34        2.67      3.61 o 
  -4  -2   4        1.90        2.24      3.08 o 
  -3  -2   4        7.05        8.29      3.21 o 
  -2  -2   4       27.97       29.58      4.10 o 
  -1  -2   4        1.43        2.13      1.13 o 
   0  -2   4       11.68       10.98      1.85 o 
   1  -2   4       13.07       11.73      2.62 o 
   2  -2   4       12.71       11.51      1.77 o 
   3  -2   4       26.83       27.16      2.59 o 
   4  -2   4       10.21       10.79      3.18 o 
   5  -2   4       13.11       12.78      3.34 o 
   6  -2   4        1.70        2.89      1.80 o 
   7  -2   4        3.14        0.00      2.24 o 
  -6  -1   4        0.14        2.40      5.66 o 
  -5  -1   4        0.12        0.00      3.98 o 
  -4  -1   4        0.12        0.78      3.16 o 
  -3  -1   4       44.29       54.08      6.16 o 
  -2  -1   4       20.60        9.42      3.30 o 
  -1  -1   4      123.21      137.69     17.16 o 
   0  -1   4       55.69       49.26      8.78 o 
   1  -1   4      188.91      214.39      7.32 o 
   2  -1   4       32.57       36.94      4.76 o 
   3  -1   4      241.92      233.53     34.32 o 
   4  -1   4       52.43       53.27     11.89 o 
   5  -1   4       47.27       45.91     12.20 o 
   6  -1   4        1.67        7.86      4.11 o 
   7  -1   4        4.09        3.61      3.28 o 
   8  -1   4        0.00        1.40      4.75 o 
  -6   0   4        4.41        1.31      3.35 o 
  -5   0   4        5.66        5.31      3.53 o 
  -4   0   4       43.24       47.44      6.12 o 
  -3   0   4        2.81       20.38      5.00 o 
  -2   0   4       58.95       54.53      5.41 o 
  -1   0   4       36.95       33.69      8.40 o 
   0   0   4      301.67      282.69     53.41 o 
   1   0   4      593.84      566.08     13.67 o 
   2   0   4       78.84       78.63      3.40 o 
   3   0   4       23.18       66.90      5.68 o 
   4   0   4       21.07       24.64      4.38 o 
   5   0   4        0.00        0.00      3.66 o 
   6   0   4        7.36       50.58      7.19 o 
   7   0   4        1.08        0.00      3.56 o 
   8   0   4        4.90       10.83      4.56 o 
  -6   1   4        0.50        4.50      4.71 o 
  -5   1   4        0.11        0.98      2.57 o 
  -4   1   4        0.35        2.24      2.32 o 
  -3   1   4       40.44       55.47      6.88 o 
  -2   1   4        3.96        8.05      2.22 o 
  -1   1   4        4.58        4.32      0.93 o 
   0   1   4       12.38       11.69      1.17 o 
   1   1   4     1214.51     1138.89     21.39 o 
   2   1   4       25.76       25.54      1.37 o 
   3   1   4      184.14      186.83      8.86 o 
   4   1   4        2.88        5.19      1.99 o 
   5   1   4        5.68        5.13      2.91 o 
   6   1   4        7.78       10.18      3.87 o 
   7   1   4        1.15        3.04      2.97 o 
   8   1   4        0.01        0.00      2.71 o 
  -6   2   4        0.21        1.28      3.14 o 
  -5   2   4        0.22        0.00      3.15 o 
  -4   2   4        0.06        1.90      5.74 o 
  -3   2   4        8.73       12.36      3.23 o 
  -2   2   4       14.00       18.20      2.78 o 
  -1   2   4       16.98       15.55      2.56 o 
   0   2   4       22.12       27.98      2.72 o 
   1   2   4       23.97       23.65      2.16 o 
   2   2   4      160.48      188.04      4.31 o 
   3   2   4      109.78      103.89      5.77 o 
   4   2   4       68.80       67.72      5.05 o 
   5   2   4       62.67       58.13      5.70 o 
   6   2   4        7.78        7.80      3.03 o 
   7   2   4        6.68        9.77      4.03 o 
   8   2   4        0.07        0.00      2.28 o 
  -6   3   4        0.14        0.00      3.25 o 
  -5   3   4       14.23       14.23      4.52 o 
  -4   3   4        0.15        6.30      2.85 o 
  -3   3   4       71.99       66.05      6.25 o 
  -2   3   4       67.62       55.82      7.83 o 
  -1   3   4       81.74      156.02      9.68 o 
   0   3   4      346.90      363.83     12.11 o 
   1   3   4      105.05       92.21      4.56 o 
   2   3   4      442.83      452.74     10.08 o 
   3   3   4       47.52       42.88      5.84 o 
   4   3   4       68.53       61.45      4.36 o 
   5   3   4       40.63       37.45      3.35 o 
   6   3   4        0.74        4.47      6.01 o 
   7   3   4       14.48       15.15      4.20 o 
   8   3   4        0.04        0.00      3.13 o 
  -6   4   4        0.04        0.29      3.06 o 
  -5   4   4        1.10        4.87      3.36 o 
  -4   4   4        2.46        4.06      2.58 o 
  -3   4   4        6.39        4.01      3.14 o 
  -2   4   4        8.36        6.62      1.24 o 
  -1   4   4        2.42        2.04      1.52 o 
   0   4   4        0.13        1.43      1.19 o 
   1   4   4       40.60       37.20      2.25 o 
   2   4   4        8.39        6.94      2.29 o 
   3   4   4        6.74        5.88      1.13 o 
   4   4   4        3.98        6.10      1.33 o 
   5   4   4        4.30        3.87      2.13 o 
   6   4   4        0.02        1.78      3.38 o 
   7   4   4        4.06        3.89      3.04 o 
   8   4   4        1.20        1.51      3.12 o 
  -6   5   4        0.95        3.39      3.98 o 
  -5   5   4        0.16        0.00      2.29 o 
  -4   5   4        8.71        6.36      3.97 o 
  -3   5   4        0.42        1.85      1.45 o 
  -2   5   4       38.95       38.17      2.96 o 
  -1   5   4       24.53      111.28      8.87 o 
   0   5   4       47.22       40.47      5.24 o 
   1   5   4      186.54      200.01      6.49 o 
   2   5   4      162.76      160.54      6.03 o 
   3   5   4       77.23       85.10      4.36 o 
   4   5   4      166.70      201.75      8.92 o 
   5   5   4        6.83        5.51      2.03 o 
   6   5   4       23.82       23.11      3.47 o 
   7   5   4        0.43        1.13      2.71 o 
   8   5   4        1.55        1.08      3.69 o 
  -5   6   4        3.43        1.22      3.02 o 
  -4   6   4       10.67        7.65      2.40 o 
  -3   6   4       10.84        5.98      1.78 o 
  -2   6   4       34.02       42.45      6.99 o 
  -1   6   4        0.89        5.80      2.34 o 
   0   6   4       17.28       21.89      2.49 o 
   1   6   4       32.90       38.63      2.66 o 
   2   6   4       14.08       13.04      1.65 o 
   3   6   4        6.42        8.56      1.74 o 
   4   6   4       19.05       15.90      3.98 o 
   5   6   4        3.42        4.93      1.98 o 
   6   6   4        5.77        9.56      3.82 o 
   7   6   4        0.32        0.00      2.80 o 
  -5   7   4        0.78        0.00      2.91 o 
  -4   7   4        0.39        1.92      1.76 o 
  -3   7   4        2.78        0.64      2.24 o 
  -2   7   4        9.16        7.75      1.78 o 
  -1   7   4        5.59        5.57      1.55 o 
   0   7   4       15.09       11.68      1.55 o 
   1   7   4        3.07        4.41      1.75 o 
   2   7   4        6.62        8.23      1.76 o 
   3   7   4        4.83        5.43      1.64 o 
   4   7   4        0.00        0.00      1.40 o 
   5   7   4        1.52        2.02      1.81 o 
   6   7   4        0.24        4.35      2.82 o 
   7   7   4        0.23        1.78      3.02 o 
  -4   8   4        0.00        0.00      2.75 o 
  -3   8   4       18.23       13.47      4.58 o 
  -2   8   4        2.46       78.15     53.91 o 
  -1   8   4      127.51      125.73      9.86 o 
   0   8   4       28.17       35.43      5.22 o 
   1   8   4      275.70      267.35     27.45 o 
   2   8   4       37.80       44.64      6.92 o 
   3   8   4       80.77       84.29     11.93 o 
   4   8   4       11.10       15.99      4.24 o 
   5   8   4        8.02       11.54      4.05 o 
   6   8   4        0.97        0.65      1.86 o 
  -3   9   4        0.06        3.08      3.68 o 
  -2   9   4        0.06        4.99      3.81 o 
  -1   9   4        2.80        3.27      2.95 o 
   0   9   4        1.25        0.00      3.53 o 
   1   9   4       21.12       16.51      4.40 o 
   2   9   4        0.40        0.00      2.40 o 
   3   9   4       11.32       13.00      4.14 o 
   4   9   4        4.10        7.36      5.53 o 
   5   9   4        2.65        8.49      4.64 o 
  -2  10   4        2.77        5.83      4.40 o 
  -1  10   4       16.46      126.26     80.47 o 
   0  10   4       13.89       10.87      4.35 o 
   1  10   4       33.39       37.25      5.97 o 
   2  10   4        7.44        6.14      3.90 o 
   3  10   4       25.51       17.94      5.45 o 
   0  -6   5        0.01        2.33      4.54 o 
   1  -6   5        0.18        1.52      4.05 o 
   2  -6   5        0.36        9.57      9.88 o 
   3  -6   5        0.80        3.97      5.56 o 
  -2  -5   5        2.00       11.51      6.24 o 
  -1  -5   5        3.71        3.64      3.47 o 
   0  -5   5        2.30        6.60      4.14 o 
   1  -5   5        8.10        8.98     11.69 o 
   2  -5   5        5.10        5.89      4.96 o 
   3  -5   5       13.01        9.48      5.42 o 
   4  -5   5        0.27        1.05      2.51 o 
   5  -5   5        3.52        0.00      2.06 o 
  -3  -4   5        9.22        3.35      2.34 o 
  -2  -4   5        1.10        4.34      2.10 o 
  -1  -4   5       27.41       24.24      8.64 o 
   0  -4   5       24.95       21.77      3.10 o 
   1  -4   5       65.02       85.44     24.35 o 
   2  -4   5       40.49       58.04      6.83 o 
   3  -4   5       31.60       40.97     13.50 o 
   4  -4   5        7.26        3.39      3.70 o 
   5  -4   5       13.15       11.83      5.61 o 
   6  -4   5        0.32        1.45      7.93 o 
  -4  -3   5        0.09        3.93      3.66 o 
  -3  -3   5        5.60        9.43      4.09 o 
  -2  -3   5        0.05        0.09      1.63 o 
  -1  -3   5       20.62       18.24      3.53 o 
   0  -3   5        0.05        0.00      1.63 o 
   1  -3   5       13.21       11.40      4.96 o 
   2  -3   5        2.55        4.76      2.34 o 
   3  -3   5       23.26       25.38      8.23 o 
   4  -3   5        6.33        2.79      1.34 o 
   5  -3   5        7.49        6.16      2.19 o 
   6  -3   5        0.06        3.98      2.59 o 
   7  -3   5        1.12        0.00      2.63 o 
  -4  -2   5        0.20        0.03      2.09 o 
  -3  -2   5        1.42        2.57      2.83 o 
  -2  -2   5        9.24       10.04      3.19 o 
  -1  -2   5       15.16       16.69      3.31 o 
   0  -2   5        3.56        2.67      1.85 o 
   1  -2   5        0.96        0.89      1.33 o 
   2  -2   5        6.86        7.64      1.76 o 
   3  -2   5       38.37       46.33      3.93 o 
   4  -2   5        1.07        0.85      1.03 o 
   5  -2   5       17.26       17.68      3.86 o 
   6  -2   5        0.01        2.12      3.69 o 
   7  -2   5        0.32        2.62      3.59 o 
  -5  -1   5        0.00        1.90      3.86 o 
  -4  -1   5        0.00        1.04      2.73 o 
  -3  -1   5       15.34       18.31      5.14 o 
  -2  -1   5       15.53       14.58      3.91 o 
  -1  -1   5       40.95       34.38      6.66 o 
   0  -1   5       10.67       10.25      2.29 o 
   1  -1   5        0.03        0.00      1.29 o 
   2  -1   5       14.71       13.96      1.95 o 
   3  -1   5       37.91       43.33      7.88 o 
   4  -1   5        1.19        0.45      1.02 o 
   5  -1   5       18.75       24.25      7.55 o 
   6  -1   5        0.30        0.00      3.20 o 
   7  -1   5        0.04        5.55      3.66 o 
   8  -1   5        0.00        5.33      4.08 o 
  -5   0   5        0.65        1.98      3.44 o 
  -4   0   5        3.86       10.23      4.10 o 
  -3   0   5        7.44       33.92      9.74 o 
  -2   0   5       34.83       24.56      3.97 o 
  -1   0   5        8.37        5.73      1.67 o 
   0   0   5      214.43      250.22     16.64 o 
   1   0   5      113.04      130.00      5.80 o 
   2   0   5      295.78      334.95     32.53 o 
   3   0   5        4.05        8.07      1.85 o 
   4   0   5        5.64        5.51      2.33 o 
   5   0   5        1.44        2.36      2.08 o 
   6   0   5       14.17       13.20      5.93 o 
   7   0   5        1.01        9.71      5.88 o 
   8   0   5        3.94        3.43      5.80 o 
  -5   1   5        0.00        0.77      3.23 o 
  -4   1   5        0.26        6.04      4.87 o 
  -3   1   5       18.33       21.70      7.52 o 
  -2   1   5       61.01       62.75      5.85 o 
  -1   1   5       96.25       87.61      8.02 o 
   0   1   5        2.26       19.04      2.77 o 
   1   1   5      299.84      346.51     10.17 o 
   2   1   5        9.86        8.26      1.67 o 
   3   1   5      216.20      217.16     19.16 o 
   4   1   5       99.48      110.23      7.55 o 
   5   1   5       26.43       20.35      4.73 o 
   6   1   5       10.23        9.79      5.26 o 
   7   1   5        3.88        2.84      3.19 o 
   8   1   5        0.17        1.20      3.10 o 
  -6   2   5        2.91        0.56      3.61 o 
  -5   2   5        6.32        9.94      4.98 o 
  -4   2   5       29.04       35.66      6.07 o 
  -3   2   5        3.28        3.67      2.62 o 
  -2   2   5       43.51       41.02      4.61 o 
  -1   2   5       23.42       23.41      3.88 o 
   0   2   5      157.69      146.52      5.12 o 
   1   2   5      219.73      211.78      6.52 o 
   2   2   5      172.98      179.69      6.56 o 
   3   2   5      114.51      112.86      6.82 o 
   4   2   5       18.77       18.63      3.50 o 
   5   2   5       39.60       38.15      4.49 o 
   6   2   5       38.16       40.94      5.66 o 
   7   2   5        8.09       11.72      4.05 o 
   8   2   5        9.66        3.65      3.55 o 
  -6   3   5        2.92        1.21      3.73 o 
  -5   3   5        0.03        0.00      3.69 o 
  -4   3   5       16.50       19.65      4.84 o 
  -3   3   5        2.10        8.51      5.24 o 
  -2   3   5      128.35      155.88     10.42 o 
  -1   3   5       17.56       15.81      1.62 o 
   0   3   5      518.73      582.23     19.18 o 
   1   3   5       11.98       11.36      1.24 o 
   2   3   5      406.25      377.82     13.01 o 
   3   3   5       29.36       30.83      3.13 o 
   4   3   5       86.47       86.53      5.77 o 
   5   3   5        6.01        7.45      2.60 o 
   6   3   5        3.96        7.81      2.87 o 
   7   3   5        0.72        4.88      5.93 o 
   8   3   5        1.05        1.47      2.64 o 
  -5   4   5        0.94        3.17      4.15 o 
  -4   4   5        0.41       10.80      9.49 o 
  -3   4   5        0.00        0.00      2.56 o 
  -2   4   5        1.66        1.38      0.87 o 
  -1   4   5        1.13        1.12      1.40 o 
   0   4   5       11.54       13.25      1.54 o 
   1   4   5       20.09       22.73      1.72 o 
   2   4   5        8.48       12.36      1.70 o 
   3   4   5       11.62        8.34      1.71 o 
   4   4   5        2.01        5.46      2.48 o 
   5   4   5        4.28        3.13      3.89 o 
   6   4   5        5.26       12.06      3.36 o 
   7   4   5        4.12       11.23      4.25 o 
   8   4   5        1.81        5.23      3.68 o 
  -5   5   5        0.04        2.50      3.86 o 
  -4   5   5        2.35        4.14      2.92 o 
  -3   5   5        0.36        1.34      1.41 o 
  -2   5   5       43.06       43.17      3.50 o 
  -1   5   5       55.42       72.40      6.92 o 
   0   5   5      401.21      454.21     14.39 o 
   1   5   5      260.44      303.06     10.28 o 
   2   5   5      552.22      595.77     21.67 o 
   3   5   5       50.79       46.72      6.98 o 
   4   5   5       97.64       96.18      5.66 o 
   5   5   5        4.79        6.51      3.09 o 
   6   5   5        4.66       11.23      3.88 o 
   7   5   5        0.03        0.74      2.50 o 
   8   5   5        0.17        0.00      2.35 o 
  -5   6   5        1.51        0.00      3.32 o 
  -4   6   5        4.21        2.79      2.85 o 
  -3   6   5        5.57        3.61      2.19 o 
  -2   6   5        4.75        4.00      1.26 o 
  -1   6   5        5.21        5.44      1.60 o 
   0   6   5       30.24       29.74      2.67 o 
   1   6   5        1.17        1.92      1.08 o 
   2   6   5       38.55       41.12      2.92 o 
   3   6   5       14.52       10.10      3.22 o 
   4   6   5       10.54       12.00      3.36 o 
   5   6   5       14.07       14.09      2.29 o 
   6   6   5       10.90       13.92      4.68 o 
   7   6   5        2.39        1.14      2.85 o 
  -4   7   5        1.02        0.68      2.35 o 
  -3   7   5        0.54        0.50      1.54 o 
  -2   7   5       12.76       13.07      2.22 o 
  -1   7   5        0.06        0.00      1.30 o 
   0   7   5       29.18       34.56      3.13 o 
   1   7   5        0.85        0.83      2.02 o 
   2   7   5       13.59       16.50      2.22 o 
   3   7   5        4.81        4.19      1.45 o 
   4   7   5        0.24        2.11      3.62 o 
   5   7   5        4.01        3.60      2.83 o 
   6   7   5        1.09        2.29      2.88 o 
   7   7   5        1.19        3.96      3.57 o 
  -4   8   5        5.71       12.13      6.24 o 
  -3   8   5       20.55       24.95      6.36 o 
  -2   8   5       41.01       36.11      3.77 o 
  -1   8   5       56.98       45.37     13.44 o 
   0   8   5      154.70      165.22      7.93 o 
   1   8   5      112.21      114.91      7.89 o 
   2   8   5      169.28      161.29      8.66 o 
   3   8   5       26.70       24.48      3.08 o 
   4   8   5       60.60       67.70      8.24 o 
   5   8   5        8.15        7.77      2.71 o 
   6   8   5        8.14        3.89      3.19 o 
  -3   9   5        2.20        6.03      4.29 o 
  -2   9   5        2.22        2.85      3.41 o 
  -1   9   5        8.08        9.62      3.95 o 
   0   9   5        4.91        3.55      3.07 o 
   1   9   5       20.13       19.58      4.10 o 
   2   9   5        1.86        0.83      2.84 o 
   3   9   5        1.91        4.27      2.84 o 
   4   9   5        5.05        8.40      4.94 o 
   5   9   5        0.06        2.50      3.52 o 
  -2  10   5        0.68        1.85      3.92 o 
  -1  10   5       17.89       28.62      6.48 o 
   0  10   5        0.01        0.08      3.50 o 
   1  10   5       46.13       50.17      8.35 o 
   2  10   5        0.45        2.33      2.88 o 
   3  10   5       16.86       26.93      5.58 o 
   4  10   5        0.10        0.59      2.75 o 
   0  -5   6        0.03        0.00      5.85 o 
   1  -5   6        3.89        0.00      4.92 o 
   2  -5   6        0.21        1.50      5.11 o 
   3  -5   6        1.08        4.55      4.03 o 
  -2  -4   6        0.03        0.55      2.34 o 
  -1  -4   6        3.94        8.00      6.74 o 
   0  -4   6        0.05        0.18      1.44 o 
   1  -4   6        3.39        4.35      3.78 o 
   2  -4   6        0.08        0.00      1.84 o 
   3  -4   6        1.11        0.00      1.92 o 
   4  -4   6        0.34        0.30      2.21 o 
   5  -4   6        0.95        1.36      7.30 o 
  -3  -3   6        0.59        0.79      1.77 o 
  -2  -3   6        1.27        2.77      2.39 o 
  -1  -3   6        1.15        3.70      2.82 o 
   0  -3   6        7.43        5.19      3.31 o 
   1  -3   6        0.22        1.86      1.90 o 
   2  -3   6       12.07        9.35      3.47 o 
   3  -3   6        1.21        2.76      1.92 o 
   4  -3   6        7.85        4.49      2.70 o 
   5  -3   6        0.47        0.62      1.74 o 
   6  -3   6        0.06        0.00      2.98 o 
  -3  -2   6        1.99        0.82      2.89 o 
  -2  -2   6        8.01       11.62      2.99 o 
  -1  -2   6        2.29        1.91      1.78 o 
   0  -2   6       12.49       10.40      9.28 o 
   1  -2   6        2.21        5.62      2.00 o 
   2  -2   6        5.48        5.36      2.94 o 
   3  -2   6        0.01        3.92      2.87 o 
   4  -2   6       16.70       22.46      5.45 o 
   5  -2   6        1.17        1.08      1.26 o 
   6  -2   6        2.32        4.45      3.73 o 
   7  -2   6        0.69        0.00      3.75 o 
  -4  -1   6       10.05       13.29      5.08 o 
  -3  -1   6        2.63        4.94      7.94 o 
  -2  -1   6       26.21       27.63      6.61 o 
  -1  -1   6        2.16        4.13      2.36 o 
   0  -1   6      107.23      146.91     13.05 o 
   1  -1   6       85.28      102.99      9.05 o 
   2  -1   6      218.50      235.01     12.96 o 
   3  -1   6        4.17        4.76      2.09 o 
   4  -1   6       42.30       35.24      9.25 o 
   5  -1   6        9.10       11.77      3.60 o 
   6  -1   6       18.76       14.43     13.77 o 
   7  -1   6        2.79        0.00      2.79 o 
  -4   0   6        2.53        0.76      2.92 o 
  -3   0   6        0.11        4.78      3.35 o 
  -2   0   6        1.22        2.82      4.20 o 
  -1   0   6        0.01        0.76      1.25 o 
   0   0   6        1.66        3.45      1.68 o 
   1   0   6      204.55      232.79     10.48 o 
   2   0   6        1.98        0.47      1.25 o 
   3   0   6       54.14       54.80      3.76 o 
   4   0   6       71.48       57.95     12.73 o 
   5   0   6        0.61        3.62      2.19 o 
   6   0   6       29.34       26.16     20.29 o 
   7   0   6        3.31        4.54      4.01 o 
   8   0   6        4.22        0.00      4.01 o 
  -5   1   6        0.00        0.00      3.35 o 
  -4   1   6        0.07        0.00      2.51 o 
  -3   1   6        4.32        6.38      5.14 o 
  -2   1   6        3.78        4.19      4.68 o 
  -1   1   6       60.70       51.47      6.35 o 
   0   1   6        9.85       12.72      3.90 o 
   1   1   6        0.02        1.92      1.24 o 
   2   1   6       20.15       20.74      2.38 o 
   3   1   6       30.70       31.08      3.95 o 
   4   1   6        4.31        3.75      3.03 o 
   5   1   6       21.67       16.78     10.90 o 
   6   1   6        0.55        0.00      2.96 o 
   7   1   6        0.02        4.84      3.35 o 
   8   1   6        0.00        0.00      2.58 o 
  -5   2   6        0.38        4.81      4.15 o 
  -4   2   6        1.20        3.89      3.40 o 
  -3   2   6        2.07        1.83      2.50 o 
  -2   2   6       18.14       23.33      4.58 o 
  -1   2   6        0.05        1.84      0.88 o 
   0   2   6        1.57        0.00      0.76 o 
   1   2   6       37.99       31.78      2.36 o 
   2   2   6        7.92        5.98      2.56 o 
   3   2   6       13.42        9.76      1.73 o 
   4   2   6       18.26       19.51      3.87 o 
   5   2   6        1.76        4.75      2.03 o 
   6   2   6       14.68       16.35      3.97 o 
   7   2   6        2.53        5.51      3.40 o 
   8   2   6        3.34        5.87      4.03 o 
  -5   3   6        0.02        0.00      3.48 o 
  -4   3   6        8.38        9.19      3.94 o 
  -3   3   6        5.19        7.40      4.87 o 
  -2   3   6        9.83        8.87      6.25 o 
  -1   3   6       16.52       17.09      2.56 o 
   0   3   6        8.75        8.65      1.42 o 
   1   3   6       21.30       20.49      1.74 o 
   2   3   6        1.29       12.07      5.98 o 
   3   3   6        8.24       15.34     10.99 o 
   4   3   6       18.25       19.52      3.28 o 
   5   3   6        1.11        2.94      5.23 o 
   6   3   6        1.62        7.32      3.07 o 
   7   3   6        0.52        0.00      2.18 o 
   8   3   6        0.00        1.34      2.86 o 
  -5   4   6        1.40        4.43      4.35 o 
  -4   4   6        5.92       10.57      4.40 o 
  -3   4   6        0.58        0.00      3.58 o 
  -2   4   6       11.14       10.21      3.36 o 
  -1   4   6       32.07       35.22      4.08 o 
   0   4   6        0.02        0.86      1.70 o 
   1   4   6       11.92       13.35      1.60 o 
   2   4   6        2.38        2.45      1.29 o 
   3   4   6        0.74        3.79      2.10 o 
   4   4   6       59.43       62.03      5.38 o 
   5   4   6       19.70       25.05      3.82 o 
   6   4   6       38.08       43.27      8.37 o 
   7   4   6        7.90       13.00      4.38 o 
   8   4   6        4.74        2.86      3.59 o 
  -5   5   6        0.09        1.35      3.80 o 
  -4   5   6        0.04        0.00      2.17 o 
  -3   5   6        3.13        2.08      2.66 o 
  -2   5   6        0.83        0.00      1.16 o 
  -1   5   6        1.63        4.24      1.74 o 
   0   5   6       51.50       56.85      3.82 o 
   1   5   6       28.32       25.97      2.93 o 
   2   5   6       58.63       66.83      6.64 o 
   3   5   6       46.40       40.24      2.77 o 
   4   5   6        6.70        7.77      3.92 o 
   5   5   6       17.86       15.14      3.42 o 
   6   5   6       10.64       13.70      4.17 o 
   7   5   6        5.06        5.67      3.88 o 
   8   5   6        1.47        0.00      3.16 o 
  -4   6   6        7.44        3.56      3.50 o 
  -3   6   6       23.51       24.57      4.96 o 
  -2   6   6       15.50       12.97      2.43 o 
  -1   6   6       81.27       80.05      4.89 o 
   0   6   6       19.29       24.37      2.77 o 
   1   6   6       69.67       71.11      4.64 o 
   2   6   6       14.29       14.98      3.34 o 
   3   6   6       65.66       71.41      4.36 o 
   4   6   6        9.84        9.13      1.66 o 
   5   6   6       33.43       34.81      5.65 o 
   6   6   6        8.75       14.20      4.60 o 
   7   6   6        6.03        8.44      4.66 o 
  -4   7   6        0.23        0.00      3.14 o 
  -3   7   6        2.64        3.87      2.00 o 
  -2   7   6        0.59        2.71      2.14 o 
  -1   7   6        2.06        3.30      1.66 o 
   0   7   6        2.17        2.53      2.10 o 
   1   7   6        5.11        6.33      1.72 o 
   2   7   6       11.80       10.44      2.13 o 
   3   7   6        6.77        4.28      3.41 o 
   4   7   6       23.17       26.05      2.83 o 
   5   7   6        6.76        9.81      4.43 o 
   6   7   6       12.29       18.21      5.14 o 
   7   7   6        2.49        3.17      5.03 o 
  -3   8   6       15.00       19.85      5.20 o 
  -2   8   6       17.92       20.98      3.15 o 
  -1   8   6       29.78       24.68      9.92 o 
   0   8   6       23.37       21.16      2.94 o 
   1   8   6       25.89       22.97      2.98 o 
   2   8   6       16.25       17.78      2.63 o 
   3   8   6        3.70        2.77      1.63 o 
   4   8   6       12.46        9.67      4.41 o 
   5   8   6        3.27        2.21      2.71 o 
   6   8   6        3.95        1.54      3.08 o 
  -3   9   6        0.80        0.00      4.35 o 
  -2   9   6        0.59        0.00      2.74 o 
  -1   9   6        0.04        0.00      2.56 o 
   0   9   6        0.96        0.00      3.12 o 
   1   9   6        1.04        2.51      2.61 o 
   2   9   6        0.46        6.68      3.11 o 
   3   9   6        1.50        0.00      2.13 o 
   4   9   6       21.75       15.28      2.89 o 
   5   9   6        0.17        1.95      2.67 o 
  -1  10   6       22.74       24.21      5.84 o 
   0  10   6       15.29       20.99      5.47 o 
   1  10   6       22.65       28.73      5.93 o 
   2  10   6       20.73       18.41      4.69 o 
   3  10   6       14.00       20.37      4.82 o 
   4  10   6        4.84        0.00      2.98 o 
   1  -4   7       10.16        7.15      4.71 o 
   2  -4   7        1.98        0.18      2.29 o 
   3  -4   7        8.79        4.73      3.75 o 
  -1  -3   7        0.81        1.04      2.77 o 
   0  -3   7        2.95        1.59      2.07 o 
   1  -3   7        0.96        0.81      2.27 o 
   2  -3   7        3.36        0.00      1.82 o 
   3  -3   7        1.15        0.79      2.17 o 
   4  -3   7        0.49        0.00      2.23 o 
   5  -3   7        0.00        0.66      2.57 o 
  -2  -2   7        0.00        0.08      3.08 o 
  -1  -2   7        1.24        3.98      2.84 o 
   0  -2   7        3.09        0.66      2.24 o 
   1  -2   7       12.27        9.84      6.09 o 
   2  -2   7        4.48        4.14      2.56 o 
   3  -2   7        5.14        4.72      2.32 o 
   4  -2   7        0.03        0.40      1.61 o 
   5  -2   7        0.11        2.32      2.80 o 
   6  -2   7        0.00        0.00      2.47 o 
  -3  -1   7        4.42        8.06      3.17 o 
  -2  -1   7       14.79       13.03      3.73 o 
  -1  -1   7       18.38       17.68      4.72 o 
   0  -1   7        3.66        2.43      2.66 o 
   1  -1   7       25.31       21.89      4.75 o 
   2  -1   7        1.72        0.58      1.54 o 
   3  -1   7       67.11       77.06      6.15 o 
   4  -1   7        4.56        6.47      2.33 o 
   5  -1   7       73.88       63.94     18.84 o 
   6  -1   7        1.41        0.10      2.70 o 
   7  -1   7       15.43        7.82      7.50 o 
  -3   0   7       17.68       22.84      6.32 o 
  -2   0   7       55.17       45.88      9.34 o 
  -1   0   7       48.45       52.03      7.24 o 
   0   0   7       67.48       95.87      8.38 o 
   1   0   7       70.66       91.84      8.35 o 
   2   0   7        3.46        1.55      1.65 o 
   3   0   7       58.60       74.52      5.35 o 
   4   0   7       42.58       41.40      6.27 o 
   5   0   7       20.88       14.60      4.32 o 
   6   0   7       19.02       12.45     11.61 o 
   7   0   7        9.10        7.72      5.72 o 
  -4   1   7        9.15        9.01      6.28 o 
  -3   1   7        1.20        1.71      3.21 o 
  -2   1   7       18.01       10.35      2.82 o 
  -1   1   7        0.59        2.43      2.40 o 
   0   1   7       89.79      127.41      9.60 o 
   1   1   7       18.90       25.73      3.12 o 
   2   1   7      228.25      249.21     12.15 o 
   3   1   7       10.29        8.73      1.87 o 
   4   1   7       28.11       24.27      4.55 o 
   5   1   7       16.39        7.08      7.78 o 
   6   1   7        9.76        8.21      5.26 o 
   7   1   7        7.68        0.82      3.30 o 
  -4   2   7        0.04        0.22      2.61 o 
  -3   2   7        1.62        2.09      4.19 o 
  -2   2   7        1.64        1.88      2.38 o 
  -1   2   7       23.21       26.86      4.24 o 
   0   2   7        3.61       30.26     19.32 o 
   1   2   7        6.36        9.98      1.80 o 
   2   2   7        4.25        7.27      4.10 o 
   3   2   7       30.47       31.58      6.27 o 
   4   2   7       12.13        9.80      5.79 o 
   5   2   7       26.60       30.11      7.52 o 
   6   2   7        5.58        5.37      3.39 o 
   7   2   7        2.22        7.78      4.19 o 
   8   2   7        0.55        0.55      2.87 o 
  -4   3   7        1.95        2.34      3.56 o 
  -3   3   7        3.55        5.81      3.94 o 
  -2   3   7       17.74       17.75      5.51 o 
  -1   3   7        0.40        2.56      2.41 o 
   0   3   7       16.24       16.36      2.23 o 
   1   3   7        3.43        3.61      1.15 o 
   2   3   7        3.71       11.00      3.82 o 
   3   3   7        6.38        2.62      2.17 o 
   4   3   7        0.38        0.00      1.98 o 
   5   3   7       10.07       12.01      3.51 o 
   6   3   7        1.37        1.69      2.39 o 
   7   3   7        4.25        7.46      4.36 o 
   8   3   7        1.14        1.03      2.72 o 
  -4   4   7        0.24        0.00      2.83 o 
  -3   4   7        6.95       12.35      4.89 o 
  -2   4   7        5.03        7.23      2.29 o 
  -1   4   7       46.23       61.10      8.95 o 
   0   4   7       46.61       51.31      3.91 o 
   1   4   7        0.83        1.98      1.47 o 
   2   4   7      152.16      163.02      7.70 o 
   3   4   7       35.18       32.24      2.19 o 
   4   4   7      114.52      103.72     14.11 o 
   5   4   7       69.32       65.91      5.83 o 
   6   4   7       27.08       25.68      9.77 o 
   7   4   7       18.27       16.56      7.24 o 
   8   4   7        3.51        5.04      3.93 o 
  -4   5   7        8.88        4.72      4.24 o 
  -3   5   7        0.04        5.54      5.47 o 
  -2   5   7       49.93       43.30     12.58 o 
  -1   5   7        0.10        0.42      2.07 o 
   0   5   7       57.37       60.08      5.28 o 
   1   5   7       17.30       20.70      2.34 o 
   2   5   7       11.95       13.02      1.72 o 
   3   5   7       18.81       17.61      1.82 o 
   4   5   7        9.45        9.48      3.07 o 
   5   5   7        8.20       11.56      3.31 o 
   6   5   7        6.29        8.47      3.63 o 
   7   5   7        2.49       12.05      4.42 o 
  -4   6   7        0.60        0.00      3.65 o 
  -3   6   7        2.51        3.40      2.48 o 
  -2   6   7        3.02        4.59      6.19 o 
  -1   6   7       12.09       11.33      2.12 o 
   0   6   7       30.37       28.98      4.86 o 
   1   6   7       18.43       14.59      2.38 o 
   2   6   7       52.84       60.37      5.94 o 
   3   6   7        5.50        5.63      1.71 o 
   4   6   7        5.45        6.87      3.01 o 
   5   6   7        3.09        3.06      2.66 o 
   6   6   7        0.68        3.47      5.10 o 
   7   6   7        0.33        0.00      2.75 o 
  -3   7   7        4.21        2.26      2.12 o 
  -2   7   7       21.09       20.66      3.04 o 
  -1   7   7       12.66       12.40      3.57 o 
   0   7   7       75.26       74.98      6.46 o 
   1   7   7       27.74       54.33      5.00 o 
   2   7   7      139.84      154.51      8.05 o 
   3   7   7       26.91       25.64      3.50 o 
   4   7   7      108.23      109.81      8.90 o 
   5   7   7       15.82       13.61      4.09 o 
   6   7   7       28.36       32.69      6.77 o 
   7   7   7        6.97        9.51      5.29 o 
  -3   8   7       13.97        6.89      4.62 o 
  -2   8   7        3.81        1.87      1.87 o 
  -1   8   7       42.69       42.69     13.20 o 
   0   8   7        2.46        3.19      1.92 o 
   1   8   7       72.05       72.52      5.58 o 
   2   8   7        0.01        1.11      1.66 o 
   3   8   7       25.81       19.78      2.96 o 
   4   8   7        0.24        0.15      2.13 o 
   5   8   7        5.79        6.80      3.64 o 
   6   8   7        0.07        3.08      3.64 o 
  -2   9   7        0.01        1.44      3.10 o 
  -1   9   7       14.66       14.99      4.71 o 
   0   9   7        1.06        2.84      4.09 o 
   1   9   7       70.39       71.50      5.94 o 
   2   9   7       12.31       12.85      2.93 o 
   3   9   7       29.00       27.90      3.45 o 
   4   9   7       17.66       13.93      6.70 o 
   5   9   7        1.98        3.45      2.86 o 
  -1  10   7       10.20        5.08      5.28 o 
   0  10   7        0.12        0.00      3.79 o 
   1  10   7        4.95        8.64      4.24 o 
   2  10   7        0.13        3.06      4.59 o 
   3  10   7        3.62        1.72      3.51 o 
   2  -3   8        3.96        0.91      3.00 o 
   0  -2   8        0.76        4.44      3.28 o 
   1  -2   8        0.23        1.05      2.14 o 
   2  -2   8        2.22        2.77      2.64 o 
   3  -2   8        0.40        2.39      2.44 o 
   4  -2   8        0.06        2.26      3.94 o 
   5  -2   8        0.79        4.43      4.62 o 
  -2  -1   8        0.09        0.00      3.49 o 
  -1  -1   8        4.08        2.90      3.71 o 
   0  -1   8        0.50        1.20      2.13 o 
   1  -1   8        4.20        5.29      3.31 o 
   2  -1   8        0.02        2.29      2.29 o 
   3  -1   8        6.25        3.56      2.66 o 
   4  -1   8        1.19        2.10      3.32 o 
   5  -1   8        0.01        0.00      3.08 o 
   6  -1   8        0.07        0.82      2.67 o 
  -2   0   8        0.84        0.94      2.80 o 
  -1   0   8        0.65        2.07      2.98 o 
   0   0   8        7.90        1.24      2.13 o 
   1   0   8       41.55       35.01      4.93 o 
   2   0   8        4.36        2.13      1.91 o 
   3   0   8       31.76       32.64      7.75 o 
   4   0   8        0.25        0.00      2.77 o 
   5   0   8        0.60        4.60      3.59 o 
   6   0   8        0.00        7.13      3.95 o 
  -3   1   8        3.66        0.00      3.49 o 
  -2   1   8        4.35        8.60      4.03 o 
  -1   1   8       21.44       23.66      4.94 o 
   0   1   8        0.08        4.43      2.37 o 
   1   1   8       17.20       15.92      6.36 o 
   2   1   8       12.09        8.80      4.47 o 
   3   1   8       55.10       50.39      8.38 o 
   4   1   8        1.53        0.00      2.74 o 
   5   1   8       85.41       84.86     49.73 o 
   6   1   8        0.29        0.43      2.18 o 
   7   1   8       16.58       10.83     15.71 o 
  -3   2   8        0.02        0.00      2.00 o 
  -2   2   8       11.30       12.26      3.94 o 
  -1   2   8        1.41        0.00      2.30 o 
   0   2   8       16.58       11.13      2.01 o 
   1   2   8        6.23        7.40      2.04 o 
   2   2   8        0.34        4.73      3.84 o 
   3   2   8        9.00       11.62      4.03 o 
   4   2   8        3.39       11.54      4.20 o 
   5   2   8        5.07       10.04      4.40 o 
   6   2   8        1.25        1.59      2.64 o 
   7   2   8        0.03        0.00      3.89 o 
  -3   3   8        1.20        0.00      2.31 o 
  -2   3   8        5.00        6.20      4.77 o 
  -1   3   8        5.83        3.57      2.67 o 
   0   3   8       17.74       12.38      2.34 o 
   1   3   8        6.25        6.18      1.50 o 
   2   3   8       13.57       14.18      2.66 o 
   3   3   8       12.37       13.72      3.50 o 
   4   3   8       11.21       11.15      3.56 o 
   5   3   8        6.85        6.35      3.51 o 
   6   3   8        3.70        2.10      2.98 o 
   7   3   8        0.56        0.45      3.58 o 
  -3   4   8        4.44        2.61      4.79 o 
  -2   4   8        0.05        0.97      2.34 o 
  -1   4   8       48.25       64.96      7.31 o 
   0   4   8       16.14       23.91      3.03 o 
   1   4   8      155.25      163.08     15.75 o 
   2   4   8       70.29       79.13      4.89 o 
   3   4   8      247.57      236.26     35.11 o 
   4   4   8       33.60       33.53      7.41 o 
   5   4   8      110.64      110.33     10.09 o 
   6   4   8        5.18        6.25      3.84 o 
   7   4   8       21.22       27.30      5.85 o 
  -3   5   8        0.03        1.15      2.22 o 
  -2   5   8       23.46       22.36      4.60 o 
  -1   5   8        0.08        6.75      5.67 o 
   0   5   8       37.33       34.29      3.52 o 
   1   5   8        7.55        9.61      2.15 o 
   2   5   8       18.87       18.92      2.61 o 
   3   5   8        1.36        3.07      2.34 o 
   4   5   8       13.62       13.63      3.71 o 
   5   5   8        3.62        0.19      1.98 o 
   6   5   8        6.83        6.95      3.60 o 
   7   5   8        0.40        3.29      4.77 o 
  -3   6   8        4.48        1.63      2.38 o 
  -2   6   8        3.58        5.58      3.03 o 
  -1   6   8       13.52       12.79      2.54 o 
   0   6   8       20.41       16.97      4.03 o 
   1   6   8       13.65       14.25      2.41 o 
   2   6   8       60.41       52.06      4.03 o 
   3   6   8       34.38       28.58      2.83 o 
   4   6   8       54.54       54.08     13.35 o 
   5   6   8       40.14       35.90      5.28 o 
   6   6   8       16.78       14.54      4.41 o 
   7   6   8        8.40       10.35     10.62 o 
  -3   7   8        1.94        2.50      3.13 o 
  -2   7   8        3.49        0.00      1.68 o 
  -1   7   8        2.35        3.15      1.96 o 
   0   7   8        4.03        5.97      2.21 o 
   1   7   8        1.13        2.02      2.44 o 
   2   7   8        0.53        1.84      1.55 o 
   3   7   8        0.54        0.08      1.13 o 
   4   7   8        0.65        0.99      2.61 o 
   5   7   8        2.47        1.66      2.58 o 
   6   7   8        1.14        5.35      3.98 o 
  -2   8   8        0.28        1.76      3.63 o 
  -1   8   8        3.85        0.00      2.14 o 
   0   8   8        0.00        1.19      2.01 o 
   1   8   8        2.61        0.00      2.14 o 
   2   8   8        0.12        1.64      1.78 o 
   3   8   8        0.14        1.58      1.76 o 
   4   8   8        4.91        3.25      2.38 o 
   5   8   8        0.01        0.00      2.30 o 
   6   8   8        4.68        0.00      5.99 o 
  -1   9   8        7.95        5.81      5.52 o 
   0   9   8       12.07        9.84      2.97 o 
   1   9   8       14.55       12.72      3.32 o 
   2   9   8       47.18       44.21      5.18 o 
   3   9   8        1.97        2.75      2.31 o 
   4   9   8       22.09       15.53      6.58 o 
   5   9   8        0.58        0.00      2.73 o 
   1  10   8        0.74        3.56      3.50 o 
   2  10   8        0.28        0.00      2.40 o 
   3  10   8        0.02        0.22      4.29 o 
   1  -1   9        2.72        1.22      2.50 o 
   3  -1   9        4.74        3.79      4.60 o 
   4  -1   9        0.00        1.04      3.30 o 
  -1   0   9        0.51        0.00      2.45 o 
   0   0   9        0.34        0.00      3.38 o 
   1   0   9        2.74        0.00      2.53 o 
   2   0   9        1.89        2.49      2.38 o 
   3   0   9        4.79        0.00      3.03 o 
   4   0   9        2.06        2.19      3.46 o 
   5   0   9        1.04        1.55      3.37 o 
  -1   1   9        2.65        6.51      4.02 o 
   0   1   9        0.45        0.59      2.58 o 
   1   1   9        3.66        1.55      2.91 o 
   2   1   9        0.80        0.00      1.90 o 
   3   1   9       11.30        5.64      7.98 o 
   4   1   9        1.01        2.93      3.08 o 
   5   1   9        0.78        1.80      3.13 o 
   6   1   9        0.50        0.00      4.77 o 
  -2   2   9        0.10        2.89      3.43 o 
  -1   2   9        0.13        0.87      2.60 o 
   0   2   9        0.01        6.46      4.45 o 
   1   2   9        7.06        5.55      2.42 o 
   2   2   9        0.52        2.90      2.25 o 
   3   2   9        5.86        8.48      6.72 o 
   4   2   9        0.54        3.21      3.29 o 
   5   2   9        0.01        1.58      3.03 o 
   6   2   9        0.32        3.52      3.41 o 
  -2   3   9        0.33        0.19      2.79 o 
  -1   3   9        0.06        0.00      2.86 o 
   0   3   9        3.41        0.51      1.95 o 
   1   3   9        0.93        0.00      1.11 o 
   2   3   9        6.34        7.31      2.17 o 
   3   3   9        3.43        0.00      2.39 o 
   4   3   9        6.21        6.78      3.53 o 
   5   3   9        0.81        0.77      2.66 o 
   6   3   9        0.68        0.42      2.24 o 
   7   3   9        0.27        0.00      3.36 o 
  -2   4   9        7.03       12.00      4.38 o 
  -1   4   9       10.29       16.17      4.65 o 
   0   4   9       14.02        8.85      3.67 o 
   1   4   9       57.56       70.37      6.38 o 
   2   4   9       17.85       18.48      6.10 o 
   3   4   9       72.01       88.39     11.25 o 
   4   4   9       18.24       19.39      4.60 o 
   5   4   9       18.39       21.05      5.03 o 
   6   4   9       12.25       11.83      4.01 o 
   7   4   9        2.33        5.98      3.81 o 
  -2   5   9        3.53        4.13      3.22 o 
  -1   5   9        0.33        3.70      3.30 o 
   0   5   9       15.17       10.77      3.87 o 
   1   5   9        2.17        5.14      2.03 o 
   2   5   9       32.11       27.90      5.19 o 
   3   5   9        5.88        6.95      3.20 o 
   4   5   9        8.63        7.69      3.36 o 
   5   5   9        2.25        2.20      3.03 o 
   6   5   9        1.91        2.37      5.51 o 
   7   5   9        0.23        0.00      3.24 o 
  -2   6   9        1.12        0.48      3.29 o 
  -1   6   9        2.42      221.76    154.40 o 
   0   6   9        6.01        4.99      2.31 o 
   1   6   9       19.21       21.96      3.33 o 
   2   6   9       22.57       23.94      3.82 o 
   3   6   9       37.07       40.39      5.85 o 
   4   6   9       10.88       16.72      6.78 o 
   5   6   9       19.91       22.86      5.06 o 
   6   6   9        3.78        2.97      3.27 o 
  -2   7   9        0.34        0.00      3.29 o 
  -1   7   9        0.02        4.35      3.33 o 
   0   7   9        0.23        1.84      1.79 o 
   1   7   9        0.34        0.81      1.68 o 
   2   7   9        0.11        2.31      3.08 o 
   3   7   9        0.10        0.00      3.51 o 
   4   7   9        0.39        2.66      3.03 o 
   5   7   9        0.23        2.77      3.24 o 
   6   7   9        0.39        1.33      2.98 o 
  -1   8   9        0.16        2.42      3.19 o 
   0   8   9        0.46        4.34      2.51 o 
   1   8   9        8.51        9.50      3.12 o 
   2   8   9        0.06        1.79      2.71 o 
   3   8   9        9.62       11.80      4.14 o 
   4   8   9        0.39        0.08      2.21 o 
   5   8   9        0.25        0.81      2.56 o 
   0   9   9        8.12        4.32      2.82 o 
   1   9   9        0.71        0.84      2.61 o 
   2   9   9       12.99       16.86      3.38 o 
   3   9   9        0.03        1.70      2.96 o 
   4   9   9        9.59       14.97      5.12 o 
   1   1  10        3.76        2.74      3.37 o 
   2   1  10        1.47        0.72      3.43 o 
   3   1  10        6.84        7.36      4.77 o 
   4   1  10        0.04        0.66      3.24 o 
   0   2  10        0.07        0.27      2.60 o 
   1   2  10        2.77        0.98      2.57 o 
   2   2  10        0.21        0.00      3.57 o 
   3   2  10        1.33        4.56      4.19 o 
   4   2  10        0.61        0.00      2.69 o 
   5   2  10        0.59        1.33      3.40 o 
   0   3  10        1.63        0.00      2.08 o 
   1   3  10        0.83        0.00      2.32 o 
   2   3  10        3.62        0.85      2.54 o 
   3   3  10        0.72        4.93      7.84 o 
   4   3  10        1.38        3.85      8.55 o 
   5   3  10        0.00        0.20      2.85 o 
  -1   4  10        2.67        5.78      6.11 o 
   0   4  10        3.62        3.87      3.32 o 
   1   4  10        0.06        0.00      1.72 o 
   2   4  10        2.12        1.00      2.43 o 
   3   4  10        0.09        0.00      2.63 o 
   4   4  10        2.45        0.00      2.98 o 
   5   4  10        0.01        1.11      3.00 o 
   6   4  10        1.06        1.31      3.19 o 
  -1   5  10        0.35        4.16      3.66 o 
   0   5  10        4.36        0.00      2.00 o 
   1   5  10        2.34        0.00      1.52 o 
   2   5  10       14.18       10.06      3.36 o 
   3   5  10        4.59        0.78      3.03 o 
   4   5  10       14.64       20.30      5.32 o 
   5   5  10        2.85        0.91      3.08 o 
   6   5  10        2.46        6.14      5.19 o 
  -1   6  10        0.59        1.15      2.77 o 
   0   6  10        4.98        4.15      3.12 o 
   1   6  10        5.72        3.72      2.12 o 
   2   6  10        4.79        0.74      2.44 o 
   3   6  10        7.41       11.03      4.04 o 
   4   6  10        6.12        7.89      6.98 o 
   5   6  10        0.80        0.29      2.69 o 
   0   7  10        0.16        3.73      3.29 o 
   1   7  10        2.13        0.00      2.12 o 
   2   7  10        0.64        0.00      1.85 o 
   3   7  10        4.12        4.64      3.39 o 
   4   7  10        1.18        0.94      3.19 o 
   5   7  10        1.62        2.19      3.50 o 
   1   8  10        9.03        8.24      3.32 o 
   2   8  10        7.64        8.98      4.14 o 
   3   8  10        4.74        5.78      3.45 o 
   4   8  10        3.66        4.49      3.87 o 
   2   4  11        8.62       17.72      8.34 o 
   3   4  11        6.66       14.94      4.60 o 
   4   4  11        5.85        6.08      4.37 o 
   2   5  11        6.41        2.80      3.17 o 
   3   5  11        0.77        0.00      3.61 o 
   4   5  11        1.72        3.44      4.14 o 
   2   6  11        1.19        4.09      3.15 o 
   3   6  11        0.42        0.00      2.98 o 
   4   6  11        1.78        0.00      3.03 o 
                                                 
